# Supplementary material for: Tag-mediated effect on the dynamics of social influence
Source: PLoS One. 2025 Dec 12;20(12):e0338598. doi: 10.1371/journal.pone.0338598 (PMC12700412; doi:10.1371/journal.pone.0338598)
Supplement: S1 File — (ZIP) [file pone.0338598.s001.zip]

Archive with 92 entries (77 files):
- Code/
- Code/Experiment for different effect of different tags and probability of tag-driven/
- Code/Experiment for different effect of different tags and probability of tag-driven/Experiment under condition when p=0.1/
- Code/Experiment for different effect of different tags and probability of tag-driven/Experiment under condition when p=0.1/compute_M_G.py
- Code/Experiment for different effect of different tags and probability of tag-driven/Experiment under condition when p=0.1/compute_U.py
- Code/Experiment for different effect of different tags and probability of tag-driven/Experiment under condition when p=0.1/draw_G.py
- Code/Experiment for different effect of different tags and probability of tag-driven/Experiment under condition when p=0.1/draw_M.py
- Code/Experiment for different effect of different tags and probability of tag-driven/Experiment under condition when p=0.1/draw_U.py
- Code/Experiment for different effect of different tags and probability of tag-driven/Experiment under condition when p=0.1/experiment.py
- Code/Experiment for different effect of different tags and probability of tag-driven/Experiment under condition when p=0.1/network.py
- Code/Experiment for different effect of different tags and probability of tag-driven/Experiment under condition when p=0.4/
- Code/Experiment for different effect of different tags and probability of tag-driven/Experiment under condition when p=0.4/compute_M_G.py
- Code/Experiment for different effect of different tags and probability of tag-driven/Experiment under condition when p=0.4/compute_U.py
- Code/Experiment for different effect of different tags and probability of tag-driven/Experiment under condition when p=0.4/draw_G.py
- Code/Experiment for different effect of different tags and probability of tag-driven/Experiment under condition when p=0.4/draw_M.py
- Code/Experiment for different effect of different tags and probability of tag-driven/Experiment under condition when p=0.4/draw_U.py
- Code/Experiment for different effect of different tags and probability of tag-driven/Experiment under condition when p=0.4/experiment.py
- Code/Experiment for different effect of different tags and probability of tag-driven/Experiment under condition when p=0.4/network.py
- Code/Experiment for different effect of different tags and probability of tag-driven/Experiment under condition when p=0.7/
- Code/Experiment for different effect of different tags and probability of tag-driven/Experiment under condition when p=0.7/compute_M_G.py
- Code/Experiment for different effect of different tags and probability of tag-driven/Experiment under condition when p=0.7/compute_U.py
- Code/Experiment for different effect of different tags and probability of tag-driven/Experiment under condition when p=0.7/draw_G.py
- Code/Experiment for different effect of different tags and probability of tag-driven/Experiment under condition when p=0.7/draw_M.py
- Code/Experiment for different effect of different tags and probability of tag-driven/Experiment under condition when p=0.7/draw_U.py
- Code/Experiment for different effect of different tags and probability of tag-driven/Experiment under condition when p=0.7/experiment.py
- Code/Experiment for different effect of different tags and probability of tag-driven/Experiment under condition when p=0.7/network.py
- Code/Experiment for different effect of different tags and probability of tag-driven/Experiment under condition when p=1/
- Code/Experiment for different effect of different tags and probability of tag-driven/Experiment under condition when p=1/compute_M_G.py
- Code/Experiment for different effect of different tags and probability of tag-driven/Experiment under condition when p=1/compute_U.py
- Code/Experiment for different effect of different tags and probability of tag-driven/Experiment under condition when p=1/draw_G.py
- Code/Experiment for different effect of different tags and probability of tag-driven/Experiment under condition when p=1/draw_M.py
- Code/Experiment for different effect of different tags and probability of tag-driven/Experiment under condition when p=1/draw_U.py
- Code/Experiment for different effect of different tags and probability of tag-driven/Experiment under condition when p=1/experiment.py
- Code/Experiment for different effect of different tags and probability of tag-driven/Experiment under condition when p=1/network.py
- Code/Experiment for different percentage of individuals with tag-A and probability of tag-driven/
- Code/Experiment for different percentage of individuals with tag-A and probability of tag-driven/Experiment under condition when p=0.1/
- Code/Experiment for different percentage of individuals with tag-A and probability of tag-driven/Experiment under condition when p=0.1/compute_M_G.py
- Code/Experiment for different percentage of individuals with tag-A and probability of tag-driven/Experiment under condition when p=0.1/compute_U.py
- Code/Experiment for different percentage of individuals with tag-A and probability of tag-driven/Experiment under condition when p=0.1/draw_G.py
- Code/Experiment for different percentage of individuals with tag-A and probability of tag-driven/Experiment under condition when p=0.1/draw_M.py
- Code/Experiment for different percentage of individuals with tag-A and probability of tag-driven/Experiment under condition when p=0.1/draw_U.py
- Code/Experiment for different percentage of individuals with tag-A and probability of tag-driven/Experiment under condition when p=0.1/experiment.py
- Code/Experiment for different percentage of individuals with tag-A and probability of tag-driven/Experiment under condition when p=0.1/network.py
- Code/Experiment for different percentage of individuals with tag-A and probability of tag-driven/Experiment under condition when p=0.4/
- Code/Experiment for different percentage of individuals with tag-A and probability of tag-driven/Experiment under condition when p=0.4/compute_M_G.py
- Code/Experiment for different percentage of individuals with tag-A and probability of tag-driven/Experiment under condition when p=0.4/compute_U.py
- Code/Experiment for different percentage of individuals with tag-A and probability of tag-driven/Experiment under condition when p=0.4/draw_G.py
- Code/Experiment for different percentage of individuals with tag-A and probability of tag-driven/Experiment under condition when p=0.4/draw_M.py
- Code/Experiment for different percentage of individuals with tag-A and probability of tag-driven/Experiment under condition when p=0.4/draw_U.py
- Code/Experiment for different percentage of individuals with tag-A and probability of tag-driven/Experiment under condition when p=0.4/experiment.py
- Code/Experiment for different percentage of individuals with tag-A and probability of tag-driven/Experiment under condition when p=0.4/network.py
- Code/Experiment for different percentage of individuals with tag-A and probability of tag-driven/Experiment under condition when p=0.7/
- Code/Experiment for different percentage of individuals with tag-A and probability of tag-driven/Experiment under condition when p=0.7/compute_M_G.py
- Code/Experiment for different percentage of individuals with tag-A and probability of tag-driven/Experiment under condition when p=0.7/compute_U.py
- Code/Experiment for different percentage of individuals with tag-A and probability of tag-driven/Experiment under condition when p=0.7/draw_G.py
- Code/Experiment for different percentage of individuals with tag-A and probability of tag-driven/Experiment under condition when p=0.7/draw_M.py
- Code/Experiment for different percentage of individuals with tag-A and probability of tag-driven/Experiment under condition when p=0.7/draw_U.py
- Code/Experiment for different percentage of individuals with tag-A and probability of tag-driven/Experiment under condition when p=0.7/experiment.py
- Code/Experiment for different percentage of individuals with tag-A and probability of tag-driven/Experiment under condition when p=0.7/network.py
- Code/Experiment for different percentage of individuals with tag-A and probability of tag-driven/Experiment under condition when p=1/
- Code/Experiment for different percentage of individuals with tag-A and probability of tag-driven/Experiment under condition when p=1/compute_M_G.py
- Code/Experiment for different percentage of individuals with tag-A and probability of tag-driven/Experiment under condition when p=1/compute_U.py
- Code/Experiment for different percentage of individuals with tag-A and probability of tag-driven/Experiment under condition when p=1/draw_G.py
- Code/Experiment for different percentage of individuals with tag-A and probability of tag-driven/Experiment under condition when p=1/draw_M.py
- Code/Experiment for different percentage of individuals with tag-A and probability of tag-driven/Experiment under condition when p=1/draw_U.py
- Code/Experiment for different percentage of individuals with tag-A and probability of tag-driven/Experiment under condition when p=1/experiment.py
- Code/Experiment for different percentage of individuals with tag-A and probability of tag-driven/Experiment under condition when p=1/network.py
- Code/Experiment for different probability of social influence and probability of tag-driven/
- Code/Experiment for different probability of social influence and probability of tag-driven/Experiment under a correct start condition/
- Code/Experiment for different probability of social influence and probability of tag-driven/Experiment under a correct start condition/compute_M_G.py
- Code/Experiment for different probability of social influence and probability of tag-driven/Experiment under a correct start condition/compute_U.py
- Code/Experiment for different probability of social influence and probability of tag-driven/Experiment under a correct start condition/draw_G.py
- Code/Experiment for different probability of social influence and probability of tag-driven/Experiment under a correct start condition/draw_M.py
- Code/Experiment for different probability of social influence and probability of tag-driven/Experiment under a correct start condition/draw_U.py
- Code/Experiment for different probability of social influence and probability of tag-driven/Experiment under a correct start condition/experiment.py
- Code/Experiment for different probability of social influence and probability of tag-driven/Experiment under a correct start condition/network.py
- Code/Experiment for different probability of social influence and probability of tag-driven/Experiment under a false start condition/
- Code/Experiment for different probability of social influence and probability of tag-driven/Experiment under a false start condition/compute_M_G.py
- Code/Experiment for different probability of social influence and probability of tag-driven/Experiment under a false start condition/compute_U.py
- Code/Experiment for different probability of social influence and probability of tag-driven/Experiment under a false start condition/draw_G.py
- Code/Experiment for different probability of social influence and probability of tag-driven/Experiment under a false start condition/draw_M.py
- Code/Experiment for different probability of social influence and probability of tag-driven/Experiment under a false start condition/draw_U.py
- Code/Experiment for different probability of social influence and probability of tag-driven/Experiment under a false start condition/experiment.py
- Code/Experiment for different probability of social influence and probability of tag-driven/Experiment under a false start condition/network.py
- Code/Experiment for different probability of social influence and probability of tag-driven/Experiment under an equal start condition/
- Code/Experiment for different probability of social influence and probability of tag-driven/Experiment under an equal start condition/compute_M_G.py
- Code/Experiment for different probability of social influence and probability of tag-driven/Experiment under an equal start condition/compute_U.py
- Code/Experiment for different probability of social influence and probability of tag-driven/Experiment under an equal start condition/draw_G.py
- Code/Experiment for different probability of social influence and probability of tag-driven/Experiment under an equal start condition/draw_M.py
- Code/Experiment for different probability of social influence and probability of tag-driven/Experiment under an equal start condition/draw_U.py
- Code/Experiment for different probability of social influence and probability of tag-driven/Experiment under an equal start condition/experiment.py
- Code/Experiment for different probability of social influence and probability of tag-driven/Experiment under an equal start condition/network.py
