# Supplementary material for: Tag-mediated effect on the dynamics of social influence
Source: PLoS One. 2025 Dec 12;20(12):e0338598. doi: 10.1371/journal.pone.0338598 (PMC12700412; doi:10.1371/journal.pone.0338598)
Supplement: S1 File — (ZIP) [file pone.0338598.s001.zip › Code/Experiment for different effect of different tags and probability of tag-driven/Experiment under condition when p=0.1/compute_U.py]

import numpy as np
import random
import matplotlib.pyplot as plt
import json
import copy

from random import choice


for label1 in range(0,21):


    FFFunp= np.ones((1,21))*0
    for PPP in range(0,21):

        FFunp=0
        for color in range(0,2):

            Funp=0
            for inistate in range(0,10):
                Unp=0
                Countball=np.ones((100,2))*0 #前面的100为实验次数，该变量用以记录不同实验中不同颜色球的数量
                Finalresult=np.load('Urn'+str(PPP)+'_'+str(label1)+'_'+str(inistate)+'.npy')

                for sim in range(0,100):  #实验次数
                    for i in range(0,1000):  #节点数
                        if Finalresult[sim+1,i]==0:
                            Countball[sim,0]=Countball[sim,0]+1
                        else:
                            Countball[sim,1]=Countball[sim,1]+1

                for sim1 in range(0,100):  #实验次数

                    if sim1<99:

                        for sim2 in range(sim1+1,100):

                            Market1=Countball[sim1,color]/1000
                            Market2=Countball[sim2,color]/1000
                            DIF=abs(Market1-Market2)
                            Unp=Unp+DIF
                Unp=Unp/( 100*99/2  )  #除以 不同实验的两两组合
                Funp=Funp+Unp

            Funp=Funp/10 #除以初始化状态数
            FFunp=FFunp+Funp

            print(color)
        Mun=FFunp/2
        FFFunp[0,PPP]= Mun
    np.save('Unp'+str(label1)+'.npy',FFFunp)
