# Supplementary material for: Tag-mediated effect on the dynamics of social influence
Source: PLoS One. 2025 Dec 12;20(12):e0338598. doi: 10.1371/journal.pone.0338598 (PMC12700412; doi:10.1371/journal.pone.0338598)
Supplement: S1 File — (ZIP) [file pone.0338598.s001.zip › Code/Experiment for different percentage of individuals with tag-A and probability of tag-driven/Experiment under condition when p=0.1/network.py]

import random
import math
import numpy as np
import networkx as nx
from networkx.readwrite import json_graph
import json


def create_network(N, k, don_ele):  # 生成网络，点有标签
    g = nx.erdos_renyi_graph(N, k)
    donkey = set(random.sample(list(g.nodes()),int(don_ele*len(g.nodes))))
    for index in g.nodes():
            if index in donkey:
                g.nodes[index]['party'] = 1
            else:
                g.nodes[index]['party'] = 2
    for index in g.edges():
        if g.nodes[index[0]]['party'] - g.nodes[index[1]]['party'] != 0:
            g.edges[index]['weight'] = -1
        else:
            g.edges[index]['weight'] = 1
    data = json_graph.node_link_data(g)  # 转换数据格式并保存为json文件
    name = 'N_'+str(N)+'_k_'+str(k)+ \
        '_donele_'+str(don_ele) +'.json'
    with open(name, 'w') as f:
        json.dump(data, f)


N = 1000
k = 0.05

don_ele = 0.5
create_network(N,k, don_ele)      #如果需要新的网络取消注释
