# Supplementary material for: Tag-mediated effect on the dynamics of social influence
Source: PLoS One. 2025 Dec 12;20(12):e0338598. doi: 10.1371/journal.pone.0338598 (PMC12700412; doi:10.1371/journal.pone.0338598)
Supplement: S1 File — (ZIP) [file pone.0338598.s001.zip › Code/Experiment for different percentage of individuals with tag-A and probability of tag-driven/Experiment under condition when p=1/experiment.py]

import numpy as np
import random
import matplotlib.pyplot as plt
import json
import copy
import networkx as ne
from networkx.readwrite import json_graph
import math
from random import choice

experiments=100
exeini=10
Quality=1
xx=1
PS=1

individual=[]
for i in range (1000):
    individual.extend([i])


def read_network(N, k, don_ele):  # 读取json文件，转化为网络并返回
    name = 'N_'+str(N)+'_k_'+str(k)+\
        '_donele_'+str(don_ele) + '.json'
    with open(name) as f:
        data = json.load(f)
    g = json_graph.node_link_graph(data)
    return g


def simulate(effect,label, iterations = 1000):


  FDS=np.ones(2)

  for inistate in range(exeini):
    FFinalresult=np.ones(1000)*0
    FFnodechoose=np.ones(1000)*0


    Finalresultini=[]  #用于记录每次实验在每一代所选的球颜色,在初始化
    Urnini= np.ones((1000,2))*0
    Node=list(range(1000))
    Neighborhoodini=[]  #record agent who did not draw balls,在初始化
    Nodechooseini=[] #record agent who had drawn balls,在初始化
    DSini=[0]*2

    for iniball in range(xx):  #初始化10个球，其中xx个球为taking action的
        nd=choice(Node)
        DSini[0]=DSini[0]+1
        Urnini[nd,0] += 1
        Finalresultini.append(0)
        Nodechooseini.append(nd)

        for x in rg.neighbors(nd):
            Neighborhoodini.append(x)
            Neighborhoodini=list(set(Neighborhoodini))
            for mm in range(len(Nodechooseini)):
                if x== Nodechooseini[mm]:
                    Neighborhoodini.remove(x)
                    break

    for iniball in range(10-xx):  #初始化10个球，其中xx个球为taking action的
        nd=choice(Node)
        DSini[1]=DSini[1]+1
        Urnini[nd,1] += 1
        Finalresultini.append(1)
        Nodechooseini.append(nd)

        for x in rg.neighbors(nd):
            Neighborhoodini.append(x)
            Neighborhoodini=list(set(Neighborhoodini))
            for mm in range(len(Nodechooseini)):
                if x== Nodechooseini[mm]:
                    Neighborhoodini.remove(x)
                    break

    for ex in range(experiments):
        Finalresult=[] #用于记录每次实验在每一代所选的球颜色
        Urn= np.ones((1000,2))*0
        Neighborhood=[]  #record agent who did not draw balls
        Nodechoose=[] #record agent who had drawn balls
        DS=[0]*2

        for m in range(len(Finalresultini)):
            Finalresult.append(Finalresultini[m])
        for i in range(1000):
            for j in range(2):
                Urn[i,j]=Urnini[i,j]
        for m in range(len(Neighborhoodini)):
            Neighborhood.append(Neighborhoodini[m])
        for m in range(len(Nodechooseini)):
            Nodechoose.append(Nodechooseini[m])
        for i in range(2):
            DS[i]=DSini[i]

        for iteration in range(iterations-10):
                if Neighborhood:
                    Urnselect_label=[0]*2  #抽取邻居的球以供选择颜色，并更新Neighborhood、Nodechoose集合
                    Urnselect_simple=[0]*2
                    nd=choice(Neighborhood)  #randomly choose a node
                    Neighborhood.remove(nd)
                    Nodechoose.append(nd)
                    for x in rg.neighbors(nd):
                        for i in range(2):
                            Urnselect_simple[i]=Urnselect_simple[i]+Urn[x,i]
                            if rg[x][nd]['weight']==1:
                                Urnselect_label[i]=Urnselect_label[i]+Urn[x,i]
                            elif rg[x][nd]['weight']==-1 and effect<0:
                                Urnselect_label[i] = Urnselect_label[i] + Urn[x,i]*effect*(-1)
                            elif rg[x][nd]['weight']==-1 and effect>0:
                                Urnselect_label[1-i]=Urnselect_label[1-i]+Urn[x,i]*effect
                        Neighborhood.append(x)
                        Neighborhood=list(set(Neighborhood))

                        for mm in range(len(Nodechoose)):

                            if x== Nodechoose[mm]:
                                Neighborhood.remove(x)
                                break

                    r1 = random.random()
                    r2 = random.random()
                    r3 = random.random()
                    r4 = random.random()
                    if r1<PS:           #遵从follow the crowd
                        if r2<label:        #遵从标签效应
                            total = sum(Urnselect_label[:])
                            cumulative = np.cumsum(Urnselect_label[:])
                        else:
                            total = sum(Urnselect_simple[:])
                            cumulative = np.cumsum(Urnselect_simple[:])
                        normed = []
                        for i in range(2):
                            normed.append(cumulative[i]/total)
                        seclectcolor=2
                        for i, c in enumerate(normed):
                            if r3 < c:
                                seclectcolor=i
                                break
                        if seclectcolor != 2:
                            ii=seclectcolor
                            DS[ii]=DS[ii]+1
                            Urn[nd,ii] += 1
                            Finalresult.append(ii)
                        else:
                            Finalresult.append(random.choice([0,1]))

                    else:                #否则按照质量选择
                        if r4<Quality:
                            DS[0]=DS[0]+1
                            Urn[nd,0] += 1
                            Finalresult.append(0)
                        else:
                            DS[1]=DS[1]+1
                            Urn[nd,1] += 1
                            Finalresult.append(1)

        FFinalresult=np.vstack((FFinalresult,Finalresult))   #在每次实验下，每一代的策略选择
        FFnodechoose=np.vstack((FFnodechoose,Nodechoose))    #在每次实验下，每一代所选的节点标号
        FDS=np.vstack((FDS,DS))
        print(ex)

    label1=int(label*20)
    PPP="{:.2f}".format(effect)

    np.save('Urn'+str(PPP)+'_'+str(label1)+'_'+str(inistate)+'.npy',FFinalresult)
    np.save('Nodechoose'+str(PPP)+'_'+str(label1)+'_'+str(inistate)+'.npy',FFnodechoose)
  return FDS


for effect in np.linspace(-1,2,21):
    for LM in range (0,21):

        N = 1000
        k = 0.05
        don_ele = 0.5
        rg = read_network(N, k, don_ele)  # 读取网络

        label = LM/20
        S = simulate(effect,label)
        effect = "{:.2f}".format(effect)
        np.save('UCG'+str(effect)+'_'+str(LM)+'.npy',S)

#file_name = 'A_5.json'
#with open(file_name,'w') as f_obj:
#	json.dump(S,f_obj)
