# Supplementary material for: Tag-mediated effect on the dynamics of social influence
Source: PLoS One. 2025 Dec 12;20(12):e0338598. doi: 10.1371/journal.pone.0338598 (PMC12700412; doi:10.1371/journal.pone.0338598)
Supplement: S1 File — (ZIP) [file pone.0338598.s001.zip › Code/Experiment for different probability of social influence and probability of tag-driven/Experiment under a correct start condition/compute_M_G.py]

import numpy as np
import random
import matplotlib.pyplot as plt
import json
import copy

from random import choice

for LM in range (0,21):
  FFmarket= np.ones((1000,21))*0  #前面的500代表sim，后面的代表PP
  FFGini= np.ones((1000,21))*0

  for sim in range(1000):


    for PP in range(0,21):
         R=np.load('UCG'+str(PP)+'_'+str(LM)+'.npy')

         MD=(R[sim,0])
         Market=MD/1000
         FFmarket[sim,PP]=Market
         FFGini[sim,PP]=abs(1-2*Market)


    print(sim)
  FMmarket=np.mean(FFmarket, axis=0)
  np.save('marketshare'+str(LM)+'.npy',FMmarket)

  FMGini=np.mean(FFGini, axis=0)
  np.save('Gini'+str(LM)+'.npy',FMGini)

  SDmarket=np.std(FFmarket, axis=0)
  SEmarket=SDmarket/np.sqrt(1000-1)
  np.save('supse'+str(LM)+'.npy',SEmarket)


#file_name = 'A_5.json'
#with open(file_name,'w') as f_obj:
#	json.dump(S,f_obj)
