# Supplementary material for: Tag-mediated effect on the dynamics of social influence
Source: PLoS One. 2025 Dec 12;20(12):e0338598. doi: 10.1371/journal.pone.0338598 (PMC12700412; doi:10.1371/journal.pone.0338598)
Supplement: S1 File — (ZIP) [file pone.0338598.s001.zip › Code/Experiment for different probability of social influence and probability of tag-driven/Experiment under a correct start condition/draw_M.py]

import numpy as np
import random
import matplotlib.pyplot as plt
import json
import copy
import seaborn as sns
from matplotlib import gridspec


FFmarket= np.ones((21,21))*0  #列代表LM，行代表P
for LM in range(0,21):
    market1=np.load('marketshare'+str(LM)+'.npy')
    for PP in range(0,21):
        MM=market1[PP]
        FFmarket[20-LM,PP]=MM


#sns.heatmap(FFmarket,center=None, vmax= 1,vmin= 0,cmap='rainbow')
sns.heatmap(FFmarket,center=None, vmax= 1,vmin= 0,cmap='jet')


new_ticks = np.linspace(0, 20, 11)
xlabels=['0','0.1','0.2','0.3','0.4','0.5','0.6','0.7','0.8','0.9','1']
plt.xticks(new_ticks,xlabels)
new_ticks1 = np.linspace(0, 20, 11)
ylabels=['1','0.9','0.8','0.7','0.6','0.5','0.4','0.3','0.2','0.1','0']
plt.yticks(new_ticks1,ylabels)


plt.xlabel('Probability of Influence')#X轴标签
plt.ylabel('Probability of Label-driven')#Y轴标签

plt.show()
